# Supplementary material for: Transferrin-Enabled Blood–Brain Barrier Crossing Manganese-Based Nanozyme for Rebalancing the Reactive Oxygen Species Level in Ischemic Stroke
Source: Pharmaceutics. 2022 May 25;14(6):1122. doi: 10.3390/pharmaceutics14061122 (PMC9231148; doi:10.3390/pharmaceutics14061122)
Supplement: Supplementary file 1 [file pharmaceutics-14-01122-s001.zip]

Archive with 1 entries (1 files):
- pharmaceutics-1680444-supplementary.pdf
